# Supplementary material for: Sex Differences between Urinary Phthalate Metabolites and Metabolic Syndrome in Adults: A Cross-Sectional Taiwan Biobank Study
Source: Int J Environ Res Public Health. 2022 Aug 22;19(16):10458. doi: 10.3390/ijerph191610458 (PMC9407747; doi:10.3390/ijerph191610458)
Supplement: Supplementary file 1 [file ijerph-19-10458-s001.zip]

Archive with 1 entries (1 files):
- ijerph-1809394-supplementary.pdf
